# Supplementary material for: In Situ N-Glycosylation Signatures of Epithelial Ovarian Cancer Tissue as Defined by MALDI Mass Spectrometry Imaging
Source: Cancers (Basel). 2022 Feb 17;14(4):1021. doi: 10.3390/cancers14041021 (PMC8870006; doi:10.3390/cancers14041021)
Supplement: Supplementary file 1 [file cancers-14-01021-s001.zip]

Archive with 1 entries (1 files):
- cancers-1548687-SI.pdf
